# Supplementary material for: Structuring medication signeturs as a language regression task: comparison of zero- and few-shot GPT with fine-tuned models
Source: JAMIA Open. 2024 Jun 18;7(2):ooae051. doi: 10.1093/jamiaopen/ooae051 (PMC11195626; doi:10.1093/jamiaopen/ooae051)
Supplement: ooae051_Supplementary_Data [file ooae051_supplementary_data.zip]

Archive with 4 entries (4 files):
- sample.bib
- Appendix B.pdf
- main.tex
- Appendix A.pdf
