# Supplementary material for: Structuring medication signeturs as a language regression task: comparison of zero- and few-shot GPT with fine-tuned models
Source: JAMIA Open. 2024 Jun 18;7(2):ooae051. doi: 10.1093/jamiaopen/ooae051 (PMC11195626; doi:10.1093/jamiaopen/ooae051)
Supplement: ooae051_Supplementary_Data [file ooae051_supplementary_data.zip › sample.bib]

@article{jani2023take,
  title={“Take up to eight tablets per day”: Incorporating free-text medication instructions into a transparent and reproducible process for preparing drug exposure data for pharmacoepidemiology},
  author={Jani, Meghna and Yimer, Belay Birlie and Selby, David and Lunt, Mark and Nenadic, Goran and Dixon, William G},
  journal={Pharmacoepidemiology and Drug Safety},
  year={2023},
  publisher={Wiley Online Library}
}

@article{zhang2021prediction,
  title={Prediction of treatment dosage and duration from free-text prescriptions: an application to ADHD medications in the Swedish prescribed drug register},
  author={Zhang, Le and Lagerberg, Tyra and Chen, Qi and others},
  journal={BMJ Ment Health},
  volume={24},
  number={4},
  pages={146--152},
  year={2021},
  publisher={Royal College of Psychiatrists}
}

  #author={Zhang, Le and Lagerberg, Tyra and Chen, Qi and Ghirardi, Laura and D'Onofrio, Brian M and Larsson, Henrik and Viktorin, Alexander and Chang, Zheng},

@article{mahajan2020extracting,
  title={Extracting daily dosage from medication instructions in EHRs: an automated approach and lessons learned},
  author={Mahajan, Diwakar and Liang, Jennifer J and Tsou, Ching-Huei},
  journal={arXiv preprint arXiv:2005.10899},
  year={2020}
}

@article{xu2010automated,
  title={An automated approach to calculating the daily dose of tacrolimus in electronic health records},
  author={Xu, Hua and Doan, Son and Birdwell, Kelly A and others},
  journal={Summit on translational bioinformatics},
  volume={2010},
  pages={71},
  year={2010},
  publisher={American Medical Informatics Association}
}

#author={Xu, Hua and Doan, Son and Birdwell, Kelly A and Cowan, James D and Vincz, Andrew J and Haas, David W and Basford, Melissa A and Denny, Joshua C},

@article{mcinerney2023chill,
  title={Chill: Zero-shot custom interpretable feature extraction from clinical notes with large language models},
  author={McInerney, Denis Jered and Young, Geoffrey and van de Meent, Jan-Willem and others},
  journal={arXiv preprint arXiv:2302.12343},
  year={2023}
}

#author={McInerney, Denis Jered and Young, Geoffrey and van de Meent, Jan-Willem and Wallace, Byron C},

@article{ramachandran2023prompt,
  title={Prompt-based Extraction of Social Determinants of Health Using Few-shot Learning},
  author={Ramachandran, Giridhar Kaushik and Fu, Yujuan and Han, Bin and others},
  journal={arXiv preprint arXiv:2306.07170},
  year={2023}
}

# author={Ramachandran, Giridhar Kaushik and Fu, Yujuan and Han, Bin and Lybarger, Kevin and Dobbins, Nicholas J and Uzuner, {\"O}zlem and Yetisgen, Meliha},

@article{huang4488945critical,
  title={A Critical Assessment of Using ChatGPT for Extracting Structured Data from Clinical Notes},
  author={Huang, Jingwei and Yang, Donghan Mo and Chi, Zhikai and others},
  journal={Available at SSRN 4488945}
}

#author={Huang, Jingwei and Yang, Donghan Mo and Chi, Zhikai and Rong, Ruichen and Wang, Shidan and Nezafati, Kuroush and Xiao, Guanghua and Peterson, Eric D and Zhan, Xiaowei and Xie, Yang},

@article{yazdany2016rheumatology,
  title={Rheumatology Informatics System for Effectiveness: a national informatics-enabled registry for quality improvement},
  author={Yazdany, Jinoos and Bansback, Nick and Clowse, Megan and others},
  journal={Arthritis care \& research},
  volume={68},
  number={12},
  pages={1866--1873},
  year={2016},
  publisher={Wiley Online Library}
}

#  author={Yazdany, Jinoos and Bansback, Nick and Clowse, Megan and Collier, Deborah and Law, Karen and Liao, Katherine P and Michaud, Kaleb and Morgan, Esi M and Oates, James C and Orozco, Catalina and others},

@article{harris2020sig2db,
  title={sig2db: a workflow for processing natural language from prescription instructions for clinical data warehouses},
  author={Harris, Daniel R and Henderson, Darren W and Corbeau, Alexandria},
  journal={AMIA Summits on Translational Science Proceedings},
  volume={2020},
  pages={221},
  year={2020},
  publisher={American Medical Informatics Association}
}

@article{brown2020language,
  title={Language models are few-shot learners},
  author={Brown, Tom and Mann, Benjamin and Ryder, Nick and others},
  journal={Advances in neural information processing systems},
  volume={33},
  pages={1877--1901},
  year={2020}
}

#author={Brown, Tom and Mann, Benjamin and Ryder, Nick and Subbiah, Melanie and Kaplan, Jared D and Dhariwal, Prafulla and Neelakantan, Arvind and Shyam, Pranav and Sastry, Girish and Askell, Amanda and others},

@article{gilson2023does,
  title={How does ChatGPT perform on the United States medical licensing examination? The implications of large language models for medical education and knowledge assessment},
  author={Gilson, Aidan and Safranek, Conrad W and Huang, Thomas and others},
  journal={JMIR Medical Education},
  volume={9},
  number={1},
  pages={e45312},
  year={2023},
  publisher={JMIR Publications Inc., Toronto, Canada}
}

#  author={Gilson, Aidan and Safranek, Conrad W and Huang, Thomas and Socrates, Vimig and Chi, Ling and Taylor, Richard Andrew and Chartash, David and others},

@article{lu2021fantastically,
  title={Fantastically ordered prompts and where to find them: Overcoming few-shot prompt order sensitivity},
  author={Lu, Yao and Bartolo, Max and Moore, Alastair and others},
  journal={arXiv preprint arXiv:2104.08786},
  year={2021}
}

#  author={Lu, Yao and Bartolo, Max and Moore, Alastair and Riedel, Sebastian and Stenetorp, Pontus},

@article{alsentzer2019publicly,
  title={Publicly available clinical BERT embeddings},
  author={Alsentzer, Emily and Murphy, John R and Boag, Willie and others},
  journal={arXiv preprint arXiv:1904.03323},
  year={2019}
}

#  author={Alsentzer, Emily and Murphy, John R and Boag, Willie and Weng, Wei-Hung and Jin, Di and Naumann, Tristan and McDermott, Matthew},

@inproceedings{agrawal2022large,
  title={Large language models are few-shot clinical information extractors},
  author={Agrawal, Monica and Hegselmann, Stefan and Lang, Hunter and others},
  booktitle={Proceedings of the 2022 Conference on Empirical Methods in Natural Language Processing},
  pages={1998--2022},
  year={2022}
}

#  author={Agrawal, Monica and Hegselmann, Stefan and Lang, Hunter and Kim, Yoon and Sontag, David},

@article{yan2023multimodal,
  title={Multimodal ChatGPT for Medical Applications: an Experimental Study of GPT-4V},
  author={Yan, Zhiling and Zhang, Kai and Zhou, Rong and others},
  journal={arXiv preprint arXiv:2310.19061},
  year={2023}
}

#  author={Yan, Zhiling and Zhang, Kai and Zhou, Rong and He, Lifang and Li, Xiang and Sun, Lichao},

@article{o2023contrastive,
  title={Contrastive decoding improves reasoning in large language models},
  author={O'Brien, Sean and Lewis, Mike},
  journal={arXiv preprint arXiv:2309.09117},
  year={2023}
}

@misc{min2022rethinking,
      title={Rethinking the Role of Demonstrations: What Makes In-Context Learning Work?}, 
      author={Sewon Min and Xinxi Lyu and Ari Holtzman and others},
      year={2022},
      eprint={2202.12837},
      archivePrefix={arXiv},
      primaryClass={cs.CL}
}

@article{cobbe2021training,
  title={Training verifiers to solve math word problems},
  author={Cobbe, Karl and Kosaraju, Vineet and Bavarian, Mohammad and Chen, Mark and Jun, Heewoo and Kaiser, Lukasz and Plappert, Matthias and Tworek, Jerry and Hilton, Jacob and Nakano, Reiichiro and others},
  journal={arXiv preprint arXiv:2110.14168},
  year={2021}
}

@article{alsentzer2019publicly,
  title={Publicly available clinical BERT embeddings},
  author={Alsentzer, Emily and Murphy, John R and Boag, Willie and Weng, Wei-Hung and Jin, Di and Naumann, Tristan and McDermott, Matthew},
  journal={arXiv preprint arXiv:1904.03323},
  year={2019}
}

@InProceedings{peng2019transfer,
  author    = {Yifan Peng and Shankai Yan and Zhiyong Lu},
  title     = {Transfer Learning in Biomedical Natural Language Processing: An Evaluation of BERT and ELMo on Ten Benchmarking Datasets},
  booktitle = {Proceedings of the 2019 Workshop on Biomedical Natural Language Processing (BioNLP 2019)},
  year      = {2019},
  pages     = {58--65},
}
#      author={Sewon Min and Xinxi Lyu and Ari Holtzman and Mikel Artetxe and Mike Lewis and Hannaneh Hajishirzi and Luke Zettlemoyer},
