# Supplementary material for: Structuring medication signeturs as a language regression task: comparison of zero- and few-shot GPT with fine-tuned models
Source: JAMIA Open. 2024 Jun 18;7(2):ooae051. doi: 10.1093/jamiaopen/ooae051 (PMC11195626; doi:10.1093/jamiaopen/ooae051)
Supplement: ooae051_Supplementary_Data [file ooae051_supplementary_data.zip › main.tex]

\documentclass{article}

\usepackage{authblk}
\usepackage[english]{babel}
\usepackage{lineno}
\usepackage[letterpaper,top=2cm,bottom=2cm,left=3cm,right=3cm,marginparwidth=1.75cm]{geometry}

% Useful packages
\usepackage{amsmath}
\usepackage{graphicx}
\usepackage[colorlinks=true, allcolors=blue]{hyperref}
\usepackage{setspace}
\usepackage{pgfplots}
\usepackage{rotating}
\usepackage{array} % for defining a new column type
\usepackage{varwidth} %for the varwidth minipage environment
\usepackage{color,soul}
\usepackage{caption}
\pgfplotsset{compat=1.18}

\textbf{Letter of Reply}

\smallskip 

\ul{\textbf{Reviewer 1}}

\begin{itemize}
    \item Very few details are provided regarding model implementation or versions beyond basic parameters. This is particularly important for GPT models as GPT-3 and 4 have seen multiple updates within the past year.

    \item \textcolor{red}{We have added the experiment run date (Page 8, Lines 100-101, \textit{The most recent version of both models were used at the time of the experiment (November 13-15 2023)}). We provide all other variables we have available (model version, API version, temperature, max output length). We also provide the Python script in the newly included Github repository. To the best of our knowledge, we are not able to query what specific version of GPT-3.5 or GPT-4 we used for the experiments.}

    \item The OpenAI API supports function calling methods for providing and generating structured input and output, respectively. These may be relevant to the authors' analyses

    \item \textcolor{red}{GPT experiments were run in a UCSF-proprietary Azure-based cloud platform that is HIPAA compliant but does not offer the full functionality of the OpenAI API (for example, fine-tuning is not yet available). We used this approach given institutional procedures regarding use of LLMs with EHR data. We hope the scripts in the Github repository will answer any questions readers may have in this regard.}

    \item Providing an open repository for code and/or data would improve the study's reproducibility and application to other medication signatures.

    \item \textcolor{red}{We have uploaded our code to a Github repository and added a link in the manuscript: https://github.com/AugustoGarcia/llm\_sig\_annotation.}

    \item As ClinicalBERT's performance differs so noticeably from that of GPT 3.5/4, inclusion of another model is justified. More recently released LLAMA2 derivative models may alleviate the verbosity issues the authors observed with LLAMA2-13B (or even LLAMA2-7B may be a viable option).

    \item \textcolor{red}{Thank you for this suggestion. Per the reviewer's recommendation, we ran our experiments using Llama-2-7B, and found the same limitations, including verbosity, as with Llama-2-13B (data not shown). While it is possible that one of the many Llama-2 derivatives may have solved its verbosity problem,  trying each individual model is beyond the scope of this manuscript, which is to highlight the drastic difference in performance and dataset preparation time between LLMs and prior approaches. We now include mention of a LLM algorithmic reasoning dataset leaderboard which may, in the future, highlight smaller and locally deployable models that could compete with GPT-4 (Page 13, Lines 258-261, \textit{Future authors may also consider smaller, locally deployable LLMs based on platforms such as Llama-2 that will likely increasingly show competitive performance in algorithmic reasoning and reduced verbosity, as measured by datasets such as GSM8K [19]).}}

    \item The word "signatures" is misspelled as "signeturs" multiple times in the manuscript, including in the title and abstract.

    \item \textcolor{red}{We thank the reviewer for requesting this clarification. "Sig" is short for the Latin "signetur," which means "let it be labeled." We now define the term in the manuscript to improve clarity. (Page 5, Line 1,\textit{latin for 'let it be labeled')}.}

    \item The specific challenges inherent to extracting medication dosage are well defined in the Introduction. Some further comparison between previous approaches and LLMs may be justified as some of the noted weaknesses (e.g., requiring manual review) still apply to LLM-driven methods, and no LLM-driven approach has yet eliminated the need for manual curation.

\newpage

    \item \textcolor{red}{The reviewer is correct that LLMs still see benefit from manual annotation (in-context examples), but interestingly, some offer excellent performance without it, especially GPT-4. This goes beyond previous approaches which have either (1) required extensive chart review that will not extrapolate to sigs of other medications (such as regular expressions, or Doseminer) or (2) were restricted to a limited number of output doses, and required an annotated dataset, such as classifiers. In this manuscript, we show that GPT-4 offers excellent performance even without annotation and provide chart review to assess that the sigs where the model makes a mistake are often ambiguous and complex even for manual annotators with domain knowledge. While it is true that LLMs have not fully eliminated the need for manual annotation, they are a very significant step forward to minimize it. We have added mention of this to the discussion (Page 14, Lines 264-266, \textit{While it seems that LLMs have not fully eliminated the need for manual annotation if very high accuracy is needed, they are a very significant step forward towards minimizing it.}}

    \item The statement "disagreements were resolved by discussion" is vague. Some detail regarding the specialties of each annotator may be helpful.

    \item \textcolor{red}{We have rephrased this statement to make it clearer (Page 7, Lines 69-70, \textit{In case of disagreement, the senior rheumatologist's opinion was included.}). Annotator expertise has been added (Page 6-7, Lines 67-69, \textit{Our initial annotation (referred to as Original Annotation) was performed by three separate annotators for hydroxychloroquine (one epidemiologist specializing in rheumatology and two rheumatology senior research data analysts) and five annotators for prednisone (two rheumatologist attending physicians, one rheumatology fellow, one internal medicine resident, and one senior research data analyst)}).}

    \item The paragraph in Results beginning "Results for the error analysis for hydroxychloroquine..." is somewhat confusing. It's difficult to interpret what message it is conveying; Tables 2 and 3 may be sufficient.

    \item \textcolor{red}{We have completely rewritten this paragraph and hopefully it is now clearer (Pages 10-11, Lines 175-184, \textit{We analyzed errors in the predictions for hydroxychloroquine and prednisone, detailed in Tables 2 and 3, respectively. This involved examining instances where our model’s annotation differed from the Original Annotation, resulting in 36 instances for hydroxychloroquine and 267 for prednisone. For hydroxychloroquine, we reviewed all 36 instances. For prednisone, we only included one instance of each group of instances where the model’s annotation and the original annotation are identical (and in disagreement). Both drugs had sigs with ambiguity per our annotators. Most discrepancies were found to be model errors, as our annotators aligned with the original annotation against the model’s prediction. However, a few instances were identified as mislabeled, where annotators favored the model’s annotation over the original. Further details on the error analysis for hydroxychloroquine can be found in Appendix B.}}
    
\end{itemize}

\noindent\textcolor{red}{Thank you for reviewing our manuscript.}

\newpage

\ul{\textbf{Reviewer 2}}

\begin{itemize}
    \item The innovation of methods is unclear. It is an evaluation paper on limited datasets. The methods are not comprehensively compared. Only one fine-tuned BERT model were used. The rational to choose clinicalBERT was unclear. Other methods can be considered include PubMedBERT and BLUEBERT which demonstrate better performance than clinicalBERT in similar tasks.

    \item \textcolor{red}{To address the reviewer's concern, we have added information to highlight what we believe are the innovations in this paper. We also discuss our choices regarding the models and perform further experiments as suggested with BLUEBERT. Regarding innovation, on Page 6, Line 47-54, we have added the following: \textit{Our study aims to do so by providing the following innovations: (1) examining the performance of LLMs to structure complex sigs, which can be framed as a language regression task that requires simple mathematical operations such as products, sums, and averages, (2) evaluating the minimum number of manual annotations, provided as in-context examples, to achieve maximum performance, and (3) providing a comparison with a baseline consisting of smaller, fine-tuned models, such as ClinicalBERT or BlueBERT. In this study, sigs from two commonly prescribed immunomodulating drugs that commonly have complex instructions were used to conduct these analyses.} Regarding the rationale for choosing our baseline models and additional models requested on Page 8, Lines 101-104, we have added the following text: \textit{As a comparison baseline, we select ClinicalBERT and BlueBERT in its PubMed+MIMIC-III version. Both of these models are BERT-based and have been pretrained with medical papers and free-text notes, and were expected to perform reasonably well given a sufficiently large dataset and fine-tuning.}}
    
    \item In many other studies, GPT can outperform fine-tuned BERT models, but not the same significance as shown this study. Could author comment and compare with other reported studies?

    \item \textcolor{red}{We have now added further discussion of previously reported studies to provide context. We believe comparative performance greatly depends on the dataset and the difficulty of the task. We have added several modifications for clarification, including: (1) if the dataset is small, fine-tuned models will be penalized (Page 13, Lines 244-245, \textit{For this reason, if only very few sigs are available, GPT will be a far superior approach}). (2) LLMs have until very recently been notoriously bad at algebra (Page 12, Lines 216-218, \textit{This result can be explained by a broader discussion of the limitations of LLMs when doing mathematical operations, as models show limitations for mathematical reasoning [13]}). For these reasons, it is not surprising that GPT-4 outperforms ClinicalBERT at this level for this very specific task.}

    \item Table 1, only results from GPT 100-shot were listed for prednisone case.

    \item \textcolor{red}{We have added zero-shot GPT-4 and 3.5 to Table 1 for prednisone. }

    \item It would be valuable, authors also report the total cost (the token price was provided) and time spent for few-shot as a reference for the readers.

    \item \textcolor{red}{This information has been added (Page 13, Lines 254-255), \textit{The total approximate cost of our experiments, including some repetitions, was around \$3700.}}

\end{itemize}

\noindent\textcolor{red}{Thank you for reviewing our manuscript.}

\newpage

\title{Structuring Medication signetures as a Language Regression Task: Comparison of Zero- and Few-shot GPT with Fine-tuned Models}
\author{Augusto Garcia-Agundez$^1^,^*$ PhD, Julia L. Kay$^1$, Jing Li$^1$ MPH, Milena Gianfrancesco$^1$ PhD MPH, Baljeet Rai$^1$ MD, Angela Hu$^1$ MD, Gabriela Schmajuk$^1$ MD MSc, and Jinoos Yazdany MD MPH}

\affil[1] {University of California San Francisco, San Francisco, CA, United States}

\affil[*] {2540 23rd St, San Francisco, CA 94110, augusto.garcia@ucsf.edu}

\doublespacing

\begin{document}

\date{}
\maketitle

\begin{abstract}
\begin{singlespace}
\textbf{Background.} Electronic Health Record textual sources such as medication signetures (sigs) contain valuable information that is not always available in structured form. Commonly processed through manual annotation, this repetitive and time-consuming task could be fully automated using large language models (LLMs). While most sigs include simple instructions, some include complex patterns. \textbf{Goal.} We aimed to compare the performance of GPT-3.5 and GPT-4 with smaller fine-tuned models (ClinicalBERT, BlueBERT) in extracting the average daily dose of two immunomodulating medications with frequent complex sigs: hydroxychloroquine, and prednisone. \textbf{Methods.} Using manually annotated sigs as the gold standard, we compared the performance of these models in 702 hydroxychloroquine, and 22,104 prednisone prescriptions. \textbf{Results.} GPT-4 vastly outperformed all other models for this task at any level of in-context learning. With 100 in-context examples, the model correctly annotates 94\% of hydroxychloroquine and 95\% of prednisone sigs to within 1 significant digit. Error analysis conducted by two additional manual annotators on annotator-model disagreements suggests that the vast majority of disagreements are model errors. Many model errors relate to ambiguous sigs on which there was also frequent annotator disagreement. \textbf{Conclusions.} Paired with minimal manual annotation, GPT-4 achieved excellent performance for language regression of complex medication sigs and vastly outperforms GPT-3.5, ClinicalBERT, and BlueBERT. However, the number of in-context examples needed to reach maximum performance was similar to GPT-3.5. LLMs show great potential to rapidly extract structured data from sigs in no-code fashion for clinical and research applications.
\end{singlespace}
\end{abstract}

Keywords: Natural Language Processing, Large Language Models, In-context Learning, Language Regression, Immunomodulating Drugs

Word count: 4394

\pagebreak

\section*{Lay Abstract}

Electronic Health Records (EHRs) contain important medication instructions that are often not in an easy-to-use format. These instructions usually need to be manually reviewed, which is repetitive and time-consuming. This study looked at whether advanced computer programs, specifically large language models (LLMs), could automate this task. The goal was to compare how well different language models, including GPT-3.5, GPT-4, and some smaller specialized models, could understand and extract the daily doses of two medications, hydroxychloroquine and prednisone, which often have complicated instructions. Using a set of instructions that were manually reviewed as the standard, we tested these programs on 702 hydroxychloroquine and 22,104 prednisone prescriptions. GPT-4 performed the best, correctly identifying the daily doses in 94\% of hydroxychloroquine and 95\% of prednisone instructions when given 100 examples to learn from. Most mistakes by the programs were due to unclear instructions, which even human reviewers sometimes found confusing. In summary, GPT-4, with minimal human help, showed excellent ability to understand and process complex medication instructions, doing much better than GPT-3.5 and the smaller specialized models. This suggests that LLMs like GPT-4 could be very useful in quickly turning medication instructions into a structured, easy-to-use format for doctors and researchers.

\section{INTRODUCTION}
\linenumbers

Prescription signetures (sigs), latin for 'let it be labeled', refer to the text describing medication instructions as written by the prescribing physician and printed on the medication container. They contain specific directions as to the time, frequency and number of pills the patient should take (e.g. \textit{`take one tab after every meal'}). Most sigs are straightforward and specific (e.g. \textit {`take one 40mg tab per day'}), but some sigs can contain complex instructions due to tapering regimens or narrow toxicity profiles (e.g. \textit{`take one tab m-f, two tabs on weekends'; `take 4 tabs/day for a week, then 3 tabs/day for another week, then 2 tabs/day'}).

Additionally, sigs often express the same information in different ways (e.g. \textit{`take 200mg every day'} and \textit{`take one tablet by mouth every day'}) or have some ambiguity: from having general indications that are difficult to turn into a single structured variable (e.g. \textit{`take 1-3 pills a day'}), to having contradicting instructions due to presenting a generic sig that the physician has replaced without overwriting the original description (e.g. \textit{`take 1 pill a day. Take 2 pills a day'}). Furthermore, some are unresolvable without additional chart review (e.g. \textit{`as directed'}). 

Implementing efficient methods to accurately extract structured data from sigs is essential to, in turn, have reliable structured data from which to conduct downstream research and make clinical decisions, such as adjusting dosage for a current patient based on toxicity or conducting large-scale studies to establish safety in real world settings. While manual annotation is still the gold standard, different approaches have been studied to address this challenge. In this work, we focused on methods to extract the average daily dose for a medication. We believe this task is particularly challenging because it requires both named entity recognition (NER) as well as algebraic operations with the identified entities (e.g. calculating the average dose per day of the week and then computing a total average), which we refer to as language regression throughout this manuscript.

Methods for this task can be primarily divided into two groups. The first group consists of designing a hardcoded or rule-based tool. This is usually based on reducing sigs to regular expressions from which a formula can be deducted. While highly accurate for the dataset they are created for, these will fail to generalize to unseen datasets, and are significantly time-intensive, as they require manual review, textual pre-processing and regular expression design. Examples include the R package \textit{Doseminer} \cite{jani2023take} or sig2db \cite{harris2020sig2db}. The second group consists of using some form of classifier. This approach consists of using named entity recognition (NER) or contextual embeddings either fully fine-tuned or paired with a fine-tuned classifier head. While much less time intensive than hardcoded tools, these models require training with a large variety of sigs and thus do not remove the need for manual annotation. They will also fail to generalize to unseen output values \cite{mahajan2020extracting, zhang2021prediction}.

A more adaptable approach is to use a Large Language Model (LLM), ideally somewhat proficient in question answering, information extraction and basic mathematical operations, such as GPT \cite{brown2020language}. In this way, LLMs can be queried for specific structured data fields that derive from sigs. This approach has two advantages: (1) it maximizes model versatility, as it will be the easiest approach to generalize, especially if research finds minimal or no fine-tuning is needed, and (2) it will minimize, or ideally eliminate, the need for manual annotation. This approach was already described and prototypically implemented, albeit with older LLM architecture, in previous research \cite{xu2010automated}. However, recent LLMs such as GPT have shown drastic advances for medical reasoning \cite{gilson2023does} and information extraction \cite{mcinerney2023chill,ramachandran2023prompt,huang4488945critical}, offering a no-code solution to this problem. The viability of using LLMs to extract structured data explicitly available in free-text clinical notes (information extraction) has been widely discussed \cite{agrawal2022large}, as have its limitations \cite{yan2023multimodal}. While this feat can greatly facilitate applications requiring these data, such as clinical decision support or research, its viability for language regression is still unclear \cite{o2023contrastive}, as is the varying contribution of in-context examples \cite{lu2021fantastically}.

 To assess the feasibility of applying LLMs to analyze sigs, their overall performance needs to be established. Additionally, a comparison with a smaller, fine-tuned model, should be performed. Our study aims to do so by providing the following innovations: (1) examining the performance of LLMs to structure complex sigs, which can be framed as a language regression task that requires simple mathematical operations such as products, sums, and averages, (2) evaluating the minimum number of manual annotations, provided as in-context examples, to achieve maximum performance, and (3) providing a comparison with a baseline consisting of smaller, fine-tuned models, such as ClinicalBERT \cite{alsentzer2019publicly} or BlueBERT \cite{peng2019transfer}. In this study, sigs from two commonly prescribed immunomodulating drugs that commonly have complex instructions were used to conduct these analyses.
 
\section{METHODS}

\textbf{Dataset.} The data used in this study was derived from data aggregated from two other observational studies examining medication dose. Briefly, one study was based at an academic medical center (UCSF Health) and involved all hydroxychloroquine orders issued from the rheumatology or dermatology clinics for adult patients, between 2015-2020. This yielded 702 hydroxychloroquine 200mg sigs included in the current study, representing approximately 12,250 orders from 3,000 patients.

Separately, a second study used data from Rheumatology Informatics System for Effectiveness (RISE), a national electronic health record-based registry with data derived from over 300 practices \cite{yazdany2016rheumatology} and involved all oral glucocorticoid orders for patients with rheumatoid arthritis and Medicare insurance during 2018. This yielded 22,104 sigs for prednisone or its equivalents included in the current study, representing approximately 194,500 orders from 44,500 patients.

Our initial annotation (referred to as Original Annotation) was performed by three separate annotators for hydroxychloroquine (one epidemiologist specializing in rheumatology and two rheumatology senior research data analysts) and five for prednisone (two rheumatologist attending physicians, one rheumatology fellow, one internal medicine resident, and one senior research data analyst). In case of disagreement, the senior rheumatologist's opinion was included. For the hydroxychloroquine set, if two conflicting instructions were found, chart review of clinical notes was performed, which confirmed that the second instruction in a series was correct. These datasets contain complex expressions, such as:

\begin{itemize}
    \item EHR default text overwriting (e.g, \textit{`take 1 tablet by mouth daily. take 1 and 1/2 tablets by mouth daily'}). For this type of sig all manual annotators only considered the second instruction, based on the results of the chart review mentioned above.
    \item Ranges (e.g, \textit{`1.0 mg tabs. take 1-5 milligram by oral route every day'})  
    \item Complex patterns (e.g., \textit{`take 1 tablet every tu, wed, th, sat., sun. take 2 tablets mon and fri only'})
\end{itemize}

\textbf{Overall Approach.} Three models were tested in the hydroxychloroquine set, including (1) a ClinicalBERT \cite{alsentzer2019publicly} and BlueBERT \cite{peng2019transfer} sequence classification model fine-tuned for regression on 75\% of the dataset and tested on the remaining 25\%, (2) zero-shot GPT-3.5 and GPT-4, and (3) few-shot (1,5,10,20,40,60,75,100) GPT-3.5 and GPT-4. For dataset splitting, stratification was used to make sure both splits have the same output label distribution as the full set. 

\textbf{In-context Examples for Few-shot Learning.} For the few-shot approach, in-context examples were provided with four different criteria. We conceived these criteria as potential methods to sample highly informative sigs for in-context learning for minimal manual annotation, as follows: 

\begin{itemize}
    \item Selected randomly from the full set of sigs (labeled \textit{random})
    \item Selected randomly from the top 15\% by sig length (labeled \textit{word count})
    \item Selected randomly from the top 15\% by infrequent words (labeled \textit{uncommon words})
    \item Selected randomly from the top 15\% by absolute distance between zero-shot GPT-3.5 and GPT-4's prediction (labeled \textit{model disagreement})
\end{itemize}

In all selective approaches, we sampled from the top 15\%, as opposed to selecting the longest or most complex sigs in the set. By opting to sample from the top 15\%, the aim was to create a subset that may better represent potentially unseen sets that could exhibit slight deviations from our distribution. For tests on the full set, sigs that are provided as in-context examples are removed from the list of prompts. After obtaining results for the hydroxychloroquine dataset, the best-performing model from all zero- and few-shot GPT-based approaches was compared with a similarly fine-tuned ClinicalBERT model for the larger prednisone set. 

\textbf{Model Selection and Construction.} For all GPT models a temperature of 0.5 and a max output token length of 10 with the API version 2023-05-15 was used. The most recent version of both models were used at the time of the experiment (November 13-15 2023). As a comparison baseline, we select ClinicalBERT and BlueBERT in its PubMed+MIMIC-III version. Both of these models are BERT-based and have been pretrained with medical papers and free-text notes, and should perform reasonably given a sufficiently large dataset and fine-tuning.

For ClinicalBERT, we used a learning rate of $1E-5$, ADAM optimization and mean squared error loss. When designing this study, we considered offering the output of a locally hosted chat model, Llama2-13B or Llama2-7B, as an additional result. However, significant model verbosity was observed, as the output would be contaminated by the model making up additional examples or adding undesired explanations that would make the task of extracting the model’s numeric output from its textual reply another natural language processing task in itself. This led us to discard this option. For prednisone sigs, as tab sizes vary, the tab size was included in the sig (e.g. \textit{`4.0 mg tabs. take 1-3 tablets by mouth daily'}). The model prompt always followed the same structure: 

\textit{`The following text describes the dosing pattern of [Medication name]. The task is to extract the daily average dose in number of milligrams per day. Reply only with a number with one decimal value. Do not include an explanation. Examples: [Input 1]. [Output 1]. (...) [Input n]. [Output n]. [Input].'} 

A flowchart describing the experiments for both datasets is presented in Figures \ref{fig:flowcharthcq} and \ref{fig:flowchartpds}.

\textbf{Outcomes.} The outcome of interest was the proportion of sigs within a certain threshold of absolute error in miligrams per day. A range of errors, based on clinical significance, was chosen between a maximum of 10\% (highly clinically significant) and 0.1\% (not clinically significant) of the average daily dose for each drug. Mean absolute error (MAE) and standard deviation (SD) were calculated as well. In each case, we reported results for the complete set (for zero- and few-shot settings) as well as for the selected 25\% test set to offer a fair comparison between the fine-tuned model and other approaches.

\textbf{Error Analysis.} Following these experiments, we conducted an error analysis procedure on the subset of sigs for which the best performing model’s annotation disagreed with the Original Annotation. For those sigs, we requested two additional annotators (B.R. and A.H., both rheumatologists, anonymized as Annotator 1 and Annotator 2) to re-annotate said sigs. Inclusive of providing an annotation in mg/day, when possible, annotators were asked to provide two additional and not mutually exclusive outputs:

\begin{itemize} 
    \item An indication that the sig was ambiguous (i.e. two contradicting instructions or a range) 
    \item An indication that the sig was impossible to resolve (i.e. not enough information to provide an estimate, or the sig contains incorrect information, e.g. a mention of ml or a different medication such as methotrexate, or \textit{`as directed'}.) 
\end{itemize}

For this error analysis task, we asked both annotators to re-annotate the hydroxychloroquine set to estimate inter-rater agreement, and we divided the prednisone set evenly. Instructions given to these two annotators were identical to those of the Original Annotation, including an indication to resolve two conflicting instructions by attending to only the second one. We reduced the size of the prednisone set for manual annotation by removing all but one entry where the manual annotation and the model annotation were identical, and thus the difference between both was the same. Our selected outcomes for error analysis, which are thus also not mutually exclusive, are as follows: 

\begin{itemize}
    \item Number of sigs marked as ambiguous 
    \item Number of sigs marked as impossible to resolve 
    \item Annotator 1 or 2 disagrees with Original Annotation
    \item Annotator 1 or 2 disagrees with model’s annotation and agrees with Original Annotation. We define these as confirmed model errors 
\end{itemize}

We provide Cohen’s Kappa as a measure of inter-rater agreement for the error analysis outcomes in the hydroxychloroquine set, and the MAE and SD comparing annotator 1 and 2’s dose values with the Original Annotation and the model. 

\textbf{Ethics.} Sigs were de-identified and no PHI was included. The GPT-4 and GPT-3.5 models were used via the HIPAA compliant Versa APIs at UCSF Health such that no data was either permanently transferred to or stored by either Microsoft or OpenAI for any purposes. ClinicalBERT experiments were conducted on a local computer. The data derives from source studies with IRB numbers 16-21347 for hydroxychloroquine and 21-34133 for prednisone.

\section{RESULTS}

Results on the hydroxychloroquine set for GPT-3.5 and GPT-4 for the full set are presented in Figures \ref{fig1} and \ref{fig2}, while results comparing GPT models with BERT models on the 25\% designated test sets are provided in Table \ref{tab:bertvsgpthcq}. All GPT models vastly outperformed BERT models, even in a zero-shot setting. Both GPT-3.5 and GPT-4 experienced a proportional accuracy gain as more context is provided, with GPT-4 consistently annotating 15\% more sigs within an error threshold of 0.1 mg/day or less. GPT-4 plateaud at 94.0\% sigs within 0.1 mg/day or less and a MAE (SD) of 4.3(±22.2) mg/day at 100 in-context examples, from its zero-shot performance of 76.9\% and 32.5(±146.1) mg/day. Complete experiment results are provided in Appendix A. A slight advantage was observed in all in-context example selection criteria over random selection. 

The best performing approach was GPT-4 with the 100-shot \textit{word count} criterion. Appendix A displays the distribution of this approach’s errors across the distribution of output doses. For this approach, errors were highly concentrated in infrequent output doses that have the most complex sigs associated to them, as discussed in the error analysis section of our experiments. As an additional insight into model errors, we present the evolution of signed and absolute error with different amounts of in-context examples for the \textit{word count} method in Figure \ref{fig:mae-error-bars}. While signed error plateaud at 40 in-context examples, absolute error did not.

\begin{table}[h!]
    \centering
    \caption{\textbf{Performance of a fine-tuned ClinicalBERT model, compared to different GPT versions, on the hydroxychloroquine and prednisone test sets.}}
    \begin{tabular}{|c|c|c|c|c|c|c|c|}
        \hline
        Model & MAE & SD & Within 0.1\% & 0.5\% & 1\% & 5\% & 10\% &
        \hline
        \textbf{Hydroxychloroquine} & mg/day & mg/day & \% sigs & \% sigs & \% sigs & \% sigs & \% sigs \\
        \hline
        ClinicalBERT & 78.87	&	83.28	&	0.0\%	&	0.0\%	&	28.2\%	&	35.6\%	&	36.2\%	\\
        BlueBERT & 29.58 & 55.5 & 2.8\% & 14.1\% & 21.5\% & 75.1\% & 77.4\% \\
        GPT-3.5 Zero-shot & 45.02	&	89.37	&	63.8\%	&	63.8\%	&	63.8\%	&	65.0\%	&	66.9\%	\\
        GPT-4 Zero-shot & 19.50	&	59.33	&	75.6\%	&	76.9\%	&	77.5\%	&	80.0\%	&	82.5\%	\\
        GPT-3.5 100-shot & 24.79	&	53.38	&	76.1\%	&	76.1\%	&	76.1\%	&	76.8\%	&	78.2\%	\\
        \textbf{GPT-4 100-shot} & \textbf{5.77}	&	\textbf{28.67}	&	\textbf{94.4\%}	&	\textbf{94.4\%}	&	\textbf{94.4\%}	&	\textbf{94.4\%}	&	\textbf{95.0\%}	\\
        \hline
        \textbf{Prednisone} \\
        \hline
        ClinicalBERT & 1.04	&	23.56	&	0.5\%	&	3.7\%	&	8.4\%	&	68.4\%	&	96.3\%	\\
        BlueBERT & 0.99 & 23.68 & 1.5\% & 9.4\% & 16.2\% & 79.0\% & 96.7\% \\
        GPT-3.5 Zero-shot & 3.49 & 21.80 & 68.4\% & 70.5\% & 70.8\% & 71.4\% & 72.4\% \\
        GPT-4 Zero-shot & 0.99 & 23.55 & 81.8\% & 87.9\% & 88.4\% & 88.9\% & 89.9\% \\
        \textbf{GPT-4 100-shot} & \textbf{0.75}	&	\textbf{20.57}	&	\textbf{93.0\%}	&	\textbf{94.3\%}	&	\textbf{94.4\%}	&	\textbf{94.6\%}	&	\textbf{94.8\%}	\\
        \hline
    \end{tabular}
    \caption*{Hydroxychloroquine n=702, prednisone n=22,104. In-context examples provided through the \textit{word count} criterion, i.e. selected randomly from the top 15\% by sig length. Within \% refers to within \% of average dose. Average dose of hydroxychloroquine: 298 mg/day. Average dose of prednisone: 9 mg/day. Due to cost limitations we were unable to include GPT-3.5 100-shot for prednisone.}
    \label{tab:bertvsgpthcq}
\end{table}

As described above, based on the results of the experiments shown in Appendix A, we selected the 100-shot \textit{word count} GPT-4 model to compare to manual annotation and  fine-tuned BERT-based models on the prednisone sigs. For the complete set, GPT-4 achieved a MAE of 0.53 (±10.63) mg/day and 94.5\% sigs within 0.1\% of the average daily dose.

We analyzed errors in the predictions for hydroxychloroquine and prednisone, detailed in Tables \ref{tab:errabhcq} and \ref{tab:erranpds}, respectively. This involved examining instances where our model’s annotation differed from the Original Annotation, resulting in 36 instances for hydroxychloroquine and 267 for prednisone. For hydroxychloroquine, we reviewed all 36 instances. For prednisone, we only included one instance of each group of instances where the model’s annotation and the original annotation are identical (and in disagreement). Both drugs had sigs with ambiguity per our annotators. Most discrepancies were found to be model errors, as our annotators aligned with the original annotation against the model’s prediction. However, a few instances were identified as mislabeled, where annotators favored the model’s annotation over the original. Further details on the error analysis for hydroxychloroquine can be found in Appendix B.

\begin{table}[h!]
    \centering
    \caption{\textbf{Inter-rater agreement of a manual annotation of model errors in hydroxychloroquine sigs (n=36).}}
    \begin{tabular}{|c|c|c|c|}
        \hline
        \textbf{Hydroxycholoroquine (n=36)} & Annotator 1 n & Annotator 2 n & Cohen's Kappa \\
        \hline
        Sig is ambiguous* & 14 & 13 & 0.8 \\
        Sig cannot be resolved* & 2 & 2 & 0.5 \\
        Disagree with Original Annotation*  & 12 & 16 & 0.8 \\
        Confirmed Model error* & 24 & 20 & 0.8 \\
        Original Annotation MAE (SD), mg/day & 25.7 ($\pm55.3$) & 27.3 ($\pm54.8$) & N/A \\
        Model MAE (SD), mg/day & 46.3 ($\pm54.0$) & 46.7 ($\pm54.1$) & N/A\\
        \hline
    \end{tabular}
    \caption*{When both annotated, annotators disagree on four annotations with MAE 1.6 mg/day. Confirmed model error is defined as annotator 1/2 agreeing with Original Annotation and disagreeing with model annotation. Full table, including sig content, is provided in Appendix B. * Categories are not mutually exclusive.}
    \label{tab:errabhcq}
\end{table}

\begin{table}[h!]
    \centering
    \caption{\textbf{Manual annotation of model errors in predisone sigs (n=267).}}
    \begin{tabular}{|c|c|c|}
         \hline
         \textbf{Prednisone (n=267)} & Annotator 1 n & Annotator 2 n \\
         \hline
         Sig is ambiguous* & 113 & 191 \\
         Sig cannot be resolved* & 66 & 227 \\
         Disagree with Original Annotation* & 16 & 26 \\
         Confirmed Model error* & 164 & 93 \\
         Original Annotation MAE (SD), mg/day & 0.25 ($\pm1.3$) & 6.40 ($\pm24.8$) \\
         Model MAE (SD), mg/day & 1.83 ($\pm1.4$) & 28.13 ($\pm144.5$) \\
         \hline
    \end{tabular}
    \caption*{Model error is defined as annotator 1/2 agreeing with Original Annotation and disagreeing with model annotation. * Categories are not mutually exclusive.}
    \label{tab:erranpds}
\end{table}

\section{DISCUSSION}

Establishing the accurate prescribed dose of a medication is required for clinical research studies and federal quality reporting programs. Traditionally, arriving at an accurate prescribed dose requires manual annotation for medications with complex sigs. This can be costly and time-consuming. In this paper, the performance of GPT-3.5, GPT-4, ClinicalBERT, and BlueBERT for this task was evaluated. It was found that GPT-4 vastly outperforms all other models. However, depending on error tolerance, BlueBERT may offer a viable solution for a fraction of the cost. In addition, we found that providing annotated sigs as in-context examples significantly increases model accuracy. These findings align with the existing literature supporting the potential of GPT as an excellent method for information extraction, and contribute new sights into its clinical language regression capabilities. However, our findings also highlight an area with potential for improvement, as the model required a significant number of annotated sigs before it reached its maximum performance. 

When selecting criteria to provide the most informative samples for in-context learning, it was found that any of the methods we considered (selecting particularly long sigs, or sigs with uncommon words, or sigs where zero-shot GPT-3.5 and GPT-4 disagree the most) slightly outperformed random selection. Further research using larger datasets and additional medications is required to fully understand which of these methods, or any other, works best. However, by designing our criteria selecting among the top 15\% of examples as opposed to simply choosing the most suitable ones, we believe our results will generalize to other domains as well, and selection criteria for in-context learning will outperform random selection.

Our findings can be interpreted in the broader context of the performance of LLMs for classification and regression. Using LLMs for classification has shown that a highly relevant factor for successful in-context learning is to provide a distribution that is most representative of the dataset distribution, even if incorrect examples are intentionally provided \cite{min2022rethinking}. However, if the goal was to select unannotated sigs to maximize model performance, it would be unfair to use the annotated value as a factor in that selection. An additional interesting finding is that, despite the accuracy values of GPT-4 being consistently higher than those of GPT-3.5, the performance gain rate with added context for both models is similar, although MAE values for GPT-3.5 across example criteria are noisier, as depicted in Figure \ref{fig1}. 

We anticipated GPT-4 outperforming GPT-3.5, as it is a larger model trained on more data. However, the fact that it needs the same amount of context to converge to its maximum dataset performance is somewhat surprising. This result can be explained by a broader discussion of the limitations of LLMs when doing mathematical operations, as models show limitations for mathematical reasoning \cite{o2023contrastive}. Even at its maximum performance values, the model struggled with a small number of sigs. Error analysis and reannotation revealed that these sigs are often ambiguous, and some, but not all errors would also be committed by a manual annotator with domain knowledge. An aspect of our results that we consider particularly relevant is the presence and resolution of ambiguous sigs. Mostly, these were generated when a sig is automatically included by default in the EHR, and the prescribing physician, instead of overwriting it, added a second duplicative sig. This results in a particularly common pattern that is present in approximately half of the model’s errors for hydroxychloroquine (e.g. \textit{‘take 1 tablet by mouth daily. take 1 and 1/2 tablets by mouth daily’}). The original annotators resolved this ambiguity by ignoring the first set of instructions based on clinical note reviews that revealed the second sig was what the prescriber intended. Almost all models however, not knowing which of the instructions was the correct one, simply tended to calculate the average of both sets, as is the case when the sig offers a range instead of a set value. The models also often incur errors in ranges, which can in some cases be very wide (e.g. \textit{‘take 1 - 8 tablet by oral route every day’}), making the impact of this error in MAE results significant. We intentionally decided to not add any specific instructions to the model to address these issues in order to provide results that are consistent with a minimal (or no) manual annotation scenario. However, the metrics presented in this manuscript could be further improved by simply adding specific instructions to the model’s prompt. 

Our study has several important limitations. First, resource limitations meant we were unable to run all experiments in our larger prednisone set. While the model provides excellent performance in a 100-shot setting, it may be that a higher number of in-context examples may offer even better results, or that less context performs similarly well. Second, our data was extracted from an academic center and a national rheumatology registry that represents about 30\% of the U.S. rheumatology workforce \cite{yazdany2016rheumatology}. Together these data sources include hundreds of rheumatologists practicing in academic centers and community-based clinics, however the data may not be representative of sigs written by other providers, including those outside of the U.S. or non-rheumatologists. Third, the limited size of our hydroxychloroquine set may have limited ClinicalBERT's and BlueBERT's performance, considering their error rate is significantly higher than that of prednisone as presented in Table \ref{tab:bertvsgpthcq}. For this reason, if only very few sigs are available, GPT will be a far superior approach. Finally, our study does not evaluate the performance of these models for other drugs in which a larger distribution of potential output values may exist. Nevertheless, the excellent performance presented by the evaluated models suggests that they are robust against this type of error and may even be used to retrieve the sigs the model itself suspects are incorrect.  

In our work, GPT-4 exhibited superior accuracy extracting average daily doses from sigs without the need for extensive coding or prolonged computational time. However, implementing this method at scale may prove financially challenging. For instance, during our experiments, the cost was calculated at \$0.03 per 1000 tokens for input and \$0.06 per 1000 tokens for output, which, despite seeming minimal, escalates quickly with tasks requiring large contexts or numerous prompts. The total approximate cost of our experiments, including some repetitions, was around \$3700. In contrast, BlueBERT emerges as a much more cost-effective alternative, although it may not match GPT-4's performance in all aspects. In the short term, focusing on improving smaller models like these may offer a financially viable pathway for enhancing clinical decision support and research depending on error tolerance if sufficient data for training is available. Future authors may also consider smaller, locally deployable LLMs based on platforms such as Llama-2 that will likely increasingly show competitive performance in algorithmic reasoning and reduced verbosity, as measured by datasets such as GSM8K \cite{cobbe2021training}.

In sum, we believe this study highlights the potential of general purpose LLMs to significantly reduce the burden of manual data annotation by efficiently and accurately turning EHR unstructured data into structured data with minimal supervision and annotation. While it seems that LLMs have not fully eliminated the need for manual annotation if very high accuracy is needed, they are a very significant step forward towards minimizing it. Application of these methods will ultimately make the data more useful for research and clinical care by accelerating the research and clinical decision support pipelines. In the future, we aim to augment the sig extraction pipeline by standardizing chart review of clinical notes as a second step to resolve ambiguous or unresolvable sigs and using this information to improve prescriber sigs. We also hope future work will reveal other factors useful for more selective in-context learning to reduce costs.

\section*{Acknowledgements}

Thank you to Dr. Madhumita Sushil for her assistance in manuscript drafting.

\section*{Contributorship Statement}

AGA conducted the experiments with data retrieved, cleaned and annotated by JK, JL, MG, BR, AH, GS, and JY. GS and JY supervised this work. All authors contributed significantly to experiment design and manuscript drafting.

\section*{Data Availability Statement}

Scripts for OpenAI models and the BERT experiment pipeline are available at \\ https://github.com/AugustoGarcia/llm\_sig\_annotation.

\section*{Competing Interests}

None declared.

\section*{Funding}

This work was supported by the R01 ASPIRE Grant (R01 HS 028024-01) and the K24 Advancing Quality and Outcomes Measurement in Rheumatology Grant (K24 AR 074534-03).

\bibliographystyle{unsrt}
\bibliography{sample}

\clearpage

\section*{Figure Legends}

\begin{itemize}
    \item Figure 1: \textbf{Experiment flowchart for hydroxychloroquine.}
    \item Figure 2: \textbf{Experiment flowchart for prednisone.}
    \item Figure 3: \textbf{Mean absolute error of hydroxychloroquine sigs.} Error bars correspond to maximum and minimum values for number of in-context of examples across criteria. Results for the full set are only possible with GPT models, a comparison with ClinicalBERT on the test set is provided in Table 1.
    \item Figure 4: \textbf{Proportion of correctly annotated hydroxychloroquine sigs.} We define correct as MAE $<$0.1mg/day. Error bars correspond to maximum and minimum values for number of in-context of examples across criteria. Results for the full set are only possible with GPT models, a comparison with ClinicalBERT on the test set is provided in Table 1.
    \item Figure 5: \textbf{MAE and signed error for GPT-4 word count. While signed error plateaus at 40 in-context examples, absolute error does not}
\end{itemize}

\clearpage

\begin{figure}[h!]
    \input{flowchart1.tex}
    \caption{\textbf{Experiment flowchart for hydroxychloroquine.}}
    \label{fig:flowcharthcq}
\end{figure}

\clearpage

\begin{figure}[h!]
    \includegraphics{flowchart_2.pdf}
    \caption{\textbf{Experiment flowchart for prednisone.}}
    \label{fig:flowchartpds}
\end{figure}

\clearpage

\input{hcqmae}

\clearpage

\input{hcqcorrect}

\clearpage

\input{signed_error}

\clearpage

\section*{Appendix A: Results of all hydroxychloroquine experiments}

\begin{table}[htbp]
    \centering
    \caption{\textbf{Distribution of errors across sig doses for GPT-4 100-shot \textit{word count}.}}
    \begin{tabular}{|c|c|c|}
    \hline
    Dose (mg/day) & Sigs (n) & Errors (n) \\
    \hline
300	&	168	&	4	\\
400	&	138	&	0	\\
200	&	106	&	3	\\
285.71	&	35	&	3	\\
342.86	&	33	&	7	\\
100	&	17	&	0	\\
85.71	&	13	&	0	\\
257.14	&	12	&	2	\\
250	&	10	&	1	\\
150	&	10	&	0	\\
142.86	&	9	&	2	\\
600	&	7	&	0	\\
800	&	5	&	0	\\
371.43	&	5	&	2	\\
125	&	3	&	1	\\
314.29	&	3	&	1	\\
57.14	&	3	&	2	\\
242.86	&	3	&	3	\\
71.43	&	3	&	0	\\
90	&	2	&	0	\\
350	&	2	&	0	\\
228.57	&	2	&	1	\\
500	&	2	&	0	\\
190	&	2	&	1	\\
271.43	&	1	&	0	\\
71.42	&	1	&	0	\\
25	&	1	&	0	\\
130	&	1	&	0	\\
85.7	&	1	&	0	\\
175	&	1	&	0	\\
187.5	&	1	&	1	\\
75	&	1	&	0	\\
160	&	1	&	0	\\

    \hline
    \end{tabular}
    \label{appendix:errordistribution}
\end{table}

\begin{sidewaystable}[htbp]
    \centering
    \caption{\textbf{Complete set of experiments on the hydroxychloroquine set for zero- and few-shot in-context learning.}}
    \begin{tabular}{|l|c|c|c|c|c|c|c|}
    \hline
    & & GPT-3.5 & & & GPT-4 & & \\
    \hline
    Method & Shots (n) & MAE (mg/day) & SD (mg/day) & Within 0.1 mg/day (\%) & MAE (mg/day) & SD (mg/day) & Within 0.1 mg/day (\%) \\
    \hline
Zero-shot	&	0	&	42.3	&	82.7	&	63.0	&	32.5	&	146.1	&	76.9	\\

        \hline
\textit{Word Count}	&	1	&	37.3	&	89.6	&	64.8	&	49.2	&	169.6	&	73.6	\\
\textit{Word Count}	&	5	&	35.2	&	79.9	&	67.0	&	28.8	&	98.0	&	78.0	\\
\textit{Word Count}	&	10	&	26.7	&	52.7	&	71.0	&	12.3	&	49.0	&	86.4	\\
\textit{Word Count}	&	20	&	22.7	&	47.7	&	70.7	&	8.5	&	31.3	&	88.4	\\
\textit{Word Count}	&	40	&	23.3	&	48.2	&	74.3	&	6.4	&	25.1	&	89.9	\\
\textit{Word Count}	&	60	&	23.0	&	54.4	&	76.5	&	5.4	&	23.8	&	91.4	\\
\textit{Word Count}	&	75	&	22.6	&	54.1	&	77.5	&	5.6	&	23.5	&	91.4	\\
\textit{Word Count}	&	100	&	19.4	&	49.4	&	80.2	&	4.3	&	22.2	&	94.0	\\

        \hline
\textit{Uncommon Words}	&	1	&	47.9	&	111.7	&	64.8	&	41.2	&	143.2	&	74.6	\\
\textit{Uncommon Words}	&	5	&	40.9	&	92.2	&	64.7	&	23.2	&	104.2	&	80.6	\\
\textit{Uncommon Words}	&	10	&	34.1	&	68.0	&	66.0	&	21.2	&	98.4	&	81.6	\\
\textit{Uncommon Words}	&	20	&	37.2	&	62.3	&	62.8	&	15.6	&	88.3	&	83.9	\\
\textit{Uncommon Words}	&	40	&	40.3	&	64.3	&	62.8	&	10.5	&	43.1	&	87.8	\\
\textit{Uncommon Words}	&	60	&	24.9	&	55.8	&	73.7	&	7.4	&	27.4	&	88.9	\\
\textit{Uncommon Words}	&	75	&	23.7	&	56.0	&	75.6	&	6.9	&	28.1	&	91.1	\\
\textit{Uncommon Words}	&	100	&	19.5	&	52.2	&	79.9	&	6.6	&	31.5	&	92.2	\\

        \hline
\textit{Model Disagreement}	&	1	&	53.2	&	135.4	&	64.1	&	46.7	&	162.4	&	75.7	\\
\textit{Model Disagreement}	&	5	&	30.3	&	60.7	&	67.6	&	19.7	&	53.6	&	76.9	\\
\textit{Model Disagreement}	&	10	&	30.2	&	63.1	&	68.5	&	12.4	&	38.2	&	82.5	\\
\textit{Model Disagreement}	&	20	&	28.5	&	61.1	&	70.1	&	9.4	&	32.5	&	86.4	\\
\textit{Model Disagreement}	&	40	&	30.1	&	59.2	&	70.5	&	7.0	&	28.6	&	90.5	\\
\textit{Model Disagreement}	&	60	&	22.7	&	51.5	&	76.8	&	7.5	&	32.8	&	90.5	\\
\textit{Model Disagreement}	&	75	&	27.5	&	56.9	&	73.4	&	6.4	&	30.3	&	92.3	\\
\textit{Model Disagreement}	&	100	&	30.1	&	60.6	&	72.4	&	6.0	&	26.5	&	92.0	\\

        \hline
\textit{Random}	&	1	&	40.8	&	84.5	&	62.6	&	23.4	&	58.6	&	76.9	\\
\textit{Random}	&	5	&	40.8	&	63.6	&	59.4	&	22.7	&	60.3	&	77.9	\\
\textit{Random}	&	10	&	45.4	&	71.3	&	57.9	&	18.6	&	48.7	&	81.2	\\
\textit{Random}	&	20	&	36.6	&	64.1	&	65.5	&	12.2	&	36.5	&	84.0	\\
\textit{Random}	&	40	&	32.6	&	57.7	&	64.2	&	11.1	&	35.3	&	84.9	\\
\textit{Random}	&	60	&	31.1	&	59.1	&	68.2	&	9.5	&	30.3	&	86.8	\\
\textit{Random}	&	75	&	19.1	&	46.1	&	78.0	&	7.6	&	29.6	&	89.8	\\
\textit{Random}	&	100	&	21.9	&	50.5	&	76.2	&	8.4	&	32.3	&	89.8	\\

    \hline
    \end{tabular}
    \label{appendix:hcqfullresults}
\end{sidewaystable}

\newpage

\section*{Appendix B: Hydroxychloroquine error analysis}

\newcolumntype{M}{>{\begin{varwidth}{12.75cm}}l<{\end{varwidth}}}

\begin{table}[htbp]
    \centering
    \caption{\textbf{hydroxychloroquine error analysis for GPT-4 100-shot \textit{word count}}. All values are mg/day. OA = Original Annotation, A1 = Annotator 1, A2 = Annotator 2}
    \begin{tabular}{|M|c|c|c|c|}
    \hline
    Sig & Model & OA & A1 & A2 \\
    \hline
take 2 tablets by mouth twice daily monday-friday, then 1 tablet by mouth on weekend days.	&	571.4	&	342.9	&	342.9	&	342.9	\\
\hline
take 1 tablet(200 mg) by mouth once daily	&	200	&	400	&	200	&	200	\\
\hline
take 2 tablets (400 mg total) by mouth daily. take 1 tablet by mouth daily	&	400	&	200	&	200	&	200	\\
\hline
take 7.6 mls (190 mg total) by mouth 2 (two) times daily.	&	380	&	190	&	380	&	380	\\
\hline
alternate 1 tablet every other day and 1/2 tablet every other day.	&	150	&	300	&	150	&	150	\\
\hline
take 1 tablet (200 mg total) by mouth daily. 1 tab bid m-f, hold on sat/sun	&	285.7	&	142.9	&	285.7	&	285.7	\\
\hline
take 1 tablet (200 mg total) by mouth twice a day. m-f only	&	400	&	285.7	&	285.7	&	285.7	\\
\hline
take 1.5 tablets (300 mg total) by mouth daily. 200 mg daily	&	300	&	200	&	200	&	200	\\
\hline
take 1.5 tablets (300 mg total) by mouth daily. take 2 tablets by mouth daily	&	500	&	400	&	400	&	400	\\
\hline
take 1.5 tablets (300 mg total) by mouth daily. take one tablet by mouth once daily	&	300	&	200	&	200	&	200	\\
\hline
take 1/2 tablet (100mg) by mouth every morning and 1 tablet (200mg) in the evening	&	214.3	&	300	&	300	&	300	\\
\hline
take 5ml once daily by mouth.	&	200	&	125	&		&		\\
\hline
1 pill twice per day on weekdays, and 1 pill daily on weekends.	&	285.7	&	342.9	&	342.9	&	342.9	\\
\hline
m-f take 200 mg bid and sat/sun 200 mg	&	285.7	&	342.9	&	342.9	&	342.9	\\
\hline
please take 1 pill bid m-f and 1 pill qd sat/sun	&	285.7	&	342.9	&	342.9	&	342.9	\\
\hline
take 1 tablet po bid x 5 days/week (m-f), 1 tablet po qd x 2 days/week (sa/su)	&	285.7	&	342.9	&	342.9	&	342.9	\\
\hline
take 1 pill once daily 5 days a week	&	200	&	142.9	&	142.9	&	142.9	\\
\hline
take 2 pills on sunday and 1 pill all other days	&	285.7	&	228.6	&	228.6	&	228.6	\\
\hline
take 1 tablet by mouth daily	&	200	&	250	&	200	&	200	\\
\hline
take 1-1.5 tablets (200-300 mg total) by mouth daily.	&	250	&	300	&	250	&	250	\\
\hline
take 1.5 tablets (300 mg total) by mouth daily. 200 mg on odd days and 400 mg on even days	&	350	&	300	&	300	&	314.3	\\
\hline
take 1 tablet (200 mg total) by mouth daily. take 2 tables every 4th day.	&	200	&	242.9	&	242.9	&	257.1	\\
\hline
take 1 tablet (200 mg total) by mouth daily. take 2 tablets every 4th day.	&	200	&	242.9	&	242.9	&	257.1	\\
\hline
take 3/4 tablet by mouth every day for your discoid lupus	&	150	&	187.5	&	150	&	150	\\
\hline
400mg daily m/w/f and 200mg daily t/th/sat/sun	&	314.3	&	285.7	&	285.7	&	285.7	\\
\hline
take 2 pills monday, tues, thurs, fri. take 1 pill wed, sun, sat	&	285.7	&	314.3	&	314.3	&	314.3	\\
\hline
take 1 tablet (200 mg total) by mouth daily. 2 pills monday-friday, 1 pill saturday-sunday	&	314.3	&	342.9	&	342.9	&	342.9	\\
\hline
take 1 tablet by mouth twice daily, except 1 day of the week take 1 tablet only.	&	371.4	&	342.9	&	371.4	&	371.4	\\
\hline
take 1 tablet every tu, wed, th, sat., sun. take 2 tables mon and fri only.	&	285.7	&	257.1	&	257.1	&	257.1	\\
\hline
take 2 pills on monday, wednesday and friday and 1 pill on every other day.	&	257.1	&	285.7	&	285.7	&	285.7	\\
\hline
take one tablet once daily monday through thursday. take two tablets once daily friday through sunday.	&	285.7	&	257.1	&	285.7	&	285.7	\\
\hline
take 1 tablet twice a day except take 1 tablet on sunday	&	342.9	&	371.4	&	371.4	&	371.4	\\
\hline
take 200mg bid 6 days per week and 200mg daily one day per week.	&	342.9	&	371.4	&	371.4	&	371.4	\\
\hline
take one tablet by mouth every three days	&	66.7	&	57.1	&	71.4	&	71.4	\\
\hline
take 1/2 tablet every other day	&	50	&	57.1	&	50	&	50	\\
\hline
take one tablet daily, and 2 tablets every 4th day.	&	250	&	242.9	&	242.9	&	257.1	\\

    \hline

    \end{tabular}
\end{table}

%\clearpage

%Potential TODOS

%Add apendix with sig token lengths

%Cross-val for Bert experiments

%Additional error analysis category - A1/A2 agree with model and disagree with A0

%Add prednisone fine-tuned results to Table 1

%the N for HCQ error analysis is 31 - should be 36. Why? Are there 5 missing?

\end{document}
